# Supplementary material for: Czech and Slovak Dental Students’ Oral Health-Related Knowledge, Attitudes, and Behaviours (KAB): Multi-Country Cross-Sectional Study
Source: Int J Environ Res Public Health. 2022 Feb 25;19(5):2717. doi: 10.3390/ijerph19052717 (PMC8910048; doi:10.3390/ijerph19052717)
Supplement: Supplementary file 1 [file ijerph-19-02717-s001.zip]

Archive with 1 entries (1 files):
- ijerph-1591770-supplementary.pdf
